# Supplementary material for: Purine Biosynthesis Pathways Are Required for Myogenesis in Xenopus laevis
Source: Cells. 2023 Sep 28;12(19):2379. doi: 10.3390/cells12192379 (PMC10571971; doi:10.3390/cells12192379)
Supplement: Supplementary file 1 [file cells-12-02379-s001.zip]

Archive with 1 entries (1 files):
- cells-2628642-supplementary.pdf
